# Supplementary material for: Short-Term Efficacy of a Multi-Modal Intervention Program to Improve Custom-Made Footwear Use in People at High Risk of Diabetes-Related Foot Ulceration
Source: J Clin Med. 2025 May 22;14(11):3635. doi: 10.3390/jcm14113635 (PMC12155699; doi:10.3390/jcm14113635)
Supplement: Supplementary file 1 [file jcm-14-03635-s001.zip]

Archive with 3 entries (3 files):
- Supplementary material S1 - DIASSIST Protocol structured education.pdf
- Supplementary material S2 - DIASSIST protocol motivational interviewing.pdf
- Supplementary material S3 - assessment of behavioural components.pdf
